# Supplementary material for: Intestinal flora and pregnancy complications: Current insights and future prospects
Source: Imeta. 2024 Jan 22;3(2):e167. doi: 10.1002/imt2.167 (PMC11170975; doi:10.1002/imt2.167)
Supplement: Supplementary file 1 — Table S1: Comprehensive list of β‐glucuronidases (GUS) sequences identified by Pollet et al. 2017 (DOI: 10.1016/j.str.2017.05.003) and reanalyzed by Candeliere et al. 2022 (DOI: 10.3389/fmicb.2022.826994). Table S2: List of representative LPS‐producing bacteria within the Proteobacteria phylum. [file IMT2-3-e167-s001.xlsx]

## Sheet: Table S1
Table S1. Comprehensive list of β-Glucuronidases (GUS) sequences identified by Pollet et al. 2017 (DOI: 10.1016/j.str.2017.05.003) and reanalyzed by Candeliere et al. 2022 (DOI: 10.3389/fmicb.2022.826994).
List of β-Glucuronidase (GUS) by Pollet et al. 2017 (doi: 10.1016/j.str.2017.05.003).					Identification result of GUS sequences by Pollet et al. 2017 in Candeliere et al. 2022's research: (doi: 10.3389/fmicb.2022.826994)
ID	Human Microbiome Project GI database ID	Category	Phylum	Species	Yes (Identified) / No (Not identified)	Relative abundance (Mean %)
1	SRS023526.251759	NL	Bacteroidetes	Alistipes_senagalensis	YES	0.07
2	SRS011405.40805	NL	Bacteroidetes	Bacteroides_intestinalis_CAG:564	YES	0.09
3	SRS022137.27111	NL	Bacteroidetes	Bacteroides_multispecies	YES	0.32
4	SRS016203.126554	NL	Bacteroidetes	Bacteroides_ovatus	YES	1.57
5	SRS024132.96578	NL	Bacteroidetes	Bacteroides_multispecies	YES	5.65
6	SRS063985.97426	NL	Bacteroidetes	Alistipes_shahii	YES	1.11
7	SRS019910.125985	NL	Bacteroidetes	Prevotella_sp.CAG:732	YES	0.04
8	SRS015794.75472	NL	Bacteroidetes	Prevotella_sp.CAG:386	YES	0.29
9	SRS015190.3291	NL	Bacteroidetes	Bacteroides_uniformis	YES	0.41
10	SRS011529.42663	NL	Bacteroidetes	Bacteroides_uniformis	YES	2.36
11	SRS015264.145530	NL	Bacteroidetes	Coprobacter_secundus	YES	0.04
12	SRS017307.68457	NL	Bacteroidetes	Alistipes_senagalensis	YES	0.06
13	SRS049995.49420	NL	Bacteroidetes	Alistipes_senagalensis	YES	0.07
14	SRS017191.147240	NL	Bacteroidetes	Bacteroides_multispecies	YES	0.75
15	SRS050422.152741	NL	Bacteroidetes	Bacteroides_stercorirosoris	YES	0.2
16	SRS017701.44399	NL	Bacteroidetes	Bacteroides_sp.CAG:709	YES	0.02
17	SRS049900.6409	NL	Bacteroidetes	Bacteroides_ovatus	YES	0.01
18	SRS024625.15175	NL	Bacteroidetes	Bacteroides_uniformis	YES	1.61
19	SRS016056.7615	NL	Bacteroidetes	Bacteroides_uniformis	YES	4.38
20	SRS011529.47957	NL	Bacteroidetes	Paraprevotella_clara	YES	0.04
21	SRS011586.24273	NL	Bacteroidetes	Bacteroides_nordii	YES	0.07
22	SRS050422.97742	NL	Bacteroidetes	Bacteroides_salyersiae	YES	0.25
23	SRS052697.111918	NL	Bacteroidetes	Tannerella_sp.CAG:51	YES	0.26
24	SRS011405.12981	NL	Bacteroidetes	Bacteroides_thetaiotaomicron	YES	0.81
25	SRS011586.223194	NL	Bacteroidetes	Bacteroides_sp.HPS0048	YES	0.01
26	SRS024132.77963	NL	Bacteroidetes	Bacteroides_caccae	YES	1.14
27	SRS019601.2605	NL	Bacteroidetes	Bacteroides_fragilis	YES	0.17
28	SRS011586.51365	NL	Bacteroidetes	Bacteroides_fragilis	YES	0.21
29	SRS018427.209365	NL	Bacteroidetes	Bacteroides_massilensis	YES	1.79
30	SRS015190.16570	NL	Bacteroidetes	Bacteroides_cellulosilyticus	YES	1.09
31	SRS015578.36951	NL	Bacteroidetes	Bacteroides_fragilis	YES	0.44
32	SRS011529.202112	NL	Bacteroidetes	Bacteroides_coprophilus	YES	0.13
33	SRS011239.209065	NL	Bacteroidetes	Parabacteroides_multispecies	YES	0.21
34	SRS011529.28992	NL	Bacteroidetes	Parabacteroides_merdae	YES	1.48
35	SRS021484.217051	NL	Bacteroidetes	Parabacteroides_johnsonii	YES	0.02
36	SRS024132.98377	NL	Bacteroidetes	Odoribacter_laneus	YES	0.09
37	SRS018427.198716	NL	Bacteroidetes	Bacteroides_vulgatus	YES	1.07
38	SRS019910.29965	NL	Bacteroidetes	Bacteroides_caccae	YES	1.17
39	SRS063985.27039	NL	Bacteroidetes	Bacteroides_dorei	YES	0.42
40	SRS055982.32560	NL	Bacteroidetes	Bacteroides_salyersiae	YES	0.31
41	SRS011529.32451	NL	Bacteroidetes	Bacteroides_dorei	YES	2.39
42	SRS024331.217018	NL	Bacteroidetes	Coprobacter_secundus	YES	0.07
43	SRS050925.151496	NL	Bacteroidetes	Porphyromonadaceae_bacterium_GM3	YES	0.06
44	SRS024435.43879	NL	Bacteroidetes	Bacteroidetes	YES	0.08
45	SRS023583.12646	NL	Bacteroidetes	Bacteroidetes	YES	0.01
46	SRS021948.213386	NL	Bacteroidetes	Bacteroidetes_fragment	YES	0.02
47	SRS017701.130646	NL	Bacteroidetes	Bacteroidetes__fragment	YES	0.09
48	SRS045713.77206	NL	Bacteroidetes	Bacteroidetes	YES	0.61
49	SRS045713.77020	NL	Bacteroidetes	Bacteroidetes	YES	0.03
50	SRS015663.4145	NL	Bacteroidetes	Bacteroidetes	YES	0.17
51	SRS015782.13092	NL	Bacteroidetes	Bacteroidetes	YES	0.7
52	SRS050422.25351	mL1,2	Bacteroidetes	Bacteroides_ovatus	YES	0.41
53	SRS016018.40585	mL1,2	Bacteroidetes	Bacteroides_sp.CAG:754	YES	0.35
54	SRS019601.35894	mL1,2	Bacteroidetes	Bacteroides_ovatus	YES	0.3
55	SRS022137.24481	mL1,2	Bacteroidetes	Bacteroides_multispecies	YES	0.09
56	SRS019582.80136	mL1	Bacteroidetes	Bacteroides_massiliensis	YES	1.5
57	SRS019582.46068	mL1	Bacteroidetes	Bacteroides_multispecies	YES	0.44
58	SRS045713.38032	mL1	Bacteroidetes	Bacteroides_multispecies	YES	0.72
59	SRS015782.59238	mL1	Bacteroidetes	Bacteroides_vulgatus	YES	5.25
60	SRS050925.51312	mL1	Bacteroidetes	Bacteroides_dorei	YES	1.84
61	SRS011405.39318	mL1	Bacteroidetes	Bacteroides_thetaiotaomicron	YES	0.16
62	SRS045004.32036	mL1	Bacteroidetes	Parabacteroides_merdae	YES	1.26
63	SRS016056.36511	mL1	Bacteroidetes	Bacteroides_intestinihominis	YES	0.49
64	SRS024132.66972	mL1	Bacteroidetes	Odoribacter_laneus	YES	0.09
65	SRS050925.174250	mL1	Bacteroidetes	Coprobacter_secundus	YES	0.08
66	SRS011239.197778	mL1	Bacteroidetes	Parabacteroides_goldsteinii	YES	0.09
67	SRS015190.51659	mL1	Bacteroidetes	Bacteroides_ovatus	YES	1.57
68	SRS017433.51215	mL1	Bacteroidetes	Bacteroides_fragilis	YES	0.57
69	SRS011586.37825	mL1	Bacteroidetes	Bacteroides_fragilis	YES	0.15
70	SRS016585.25350	mL1	Bacteroidetes	Bacteroidetes	YES	0.22
71	SRS024625.141426	mL1	Bacteroidetes	Bacteroidetes	YES	0.11
72	SRS024132.332613	mL2	Bacteroidetes	Bacteroides_cellulosilyticus	YES	0.72
73	SRS020328.271517	mL2	Bacteroidetes	Parabacteroides_goldsteinii	YES	0.02
74	SRS024009.5309	mL2	Bacteroidetes	Bacteroides_multispecies	YES	0.58
75	SRS011586.60073	mL2	Bacteroidetes	Parabacteroides_merdae	YES	0.08
76	SRS016335.53806	mL2	Bacteroidetes	Bacteroidetes	YES	0.06
77	SRS011405.14712	L2	Bacteroidetes	Bacteroides_intestinalis_CAG:564	YES	0.23
78	SRS019787.27227	L2	Bacteroidetes	Bacteroides_intestinalis	YES	0.05
79	SRS011529.64867	L2	Bacteroidetes	Paraprevotella_clara	YES	0.2
80	SRS019601.88766	L2	Bacteroidetes	Bacteroides_vulgatus	YES	0.5
81	SRS049959.38447	L2	Bacteroidetes	Prevotella_copri	YES	0.4
82	SRS045713.14514	L2	Bacteroidetes	Bacteroides_uniformis	YES	2.24
83	SRS019161.95752	L2	Bacteroidetes	Alistipes_timonensis	YES	0
84	SRS017307.71236	L2	Bacteroidetes	Alistipes_senagalensis	YES	0.05
85	SRS020869.18805	L2	Bacteroidetes	Bacteroides_intestinalis	YES	0.28
86	SRS019601.55249	L2	Bacteroidetes	Bacteroides_uniformis	YES	0.97
87	SRS048870.28850	L2	Bacteroidetes	Bacteroidetes	YES	1.12
88	SRS016203.125956	L2	Bacteroidetes	Bacteroides_ovatus_ATCC_8483	YES	0.45
89	SRS012902.13258	L2	Bacteroidetes	Bacteroides_ovatus	YES	0.95
90	SRS015663.125464	L2	Bacteroidetes	Bacteroides_eggerthii	YES	0.91
91	SRS045004.1734	L2	Bacteroidetes	Bacteroides_stercoris	YES	0.15
92	SRS022609.816	L2	Bacteroidetes	_Bacteroidetes	YES	0.09
93	SRS017433.56230	L2	Bacteroidetes	Tannerella_sp.CAG:51	YES	0.25
94	SRS050422.73127	L2	Bacteroidetes	Bacteroidetes	YES	0.19
95	SRS015217.11766	L2	Bacteroidetes	Bacteroides_ovatus	YES	1.49
96	SRS016495.13585	L2	Bacteroidetes	Bacteroides_multispecies	YES	0.76
97	SRS018575.34501	L2	Bacteroidetes	Bacteroides_clarus	YES	0.28
98	SRS019582.31661	L2	Bacteroidetes	Bacteroides_uniformis	YES	0.66
99	SRS045713.76924	L2	Bacteroidetes	Bacteroides_cellulosilyticus_CAG:158	YES	1.24
100	SRS011271.20274	L2	Bacteroidetes	Bacteroidetes_fragment	YES	0.04
101	SRS015217.56118	L2	Bacteroidetes	Bacteroidetes	YES	0.2
102	SRS024435.197134	NC	Bacteroidetes	Bacteroidetes_fragment	YES	0.02
103	SRS015663.263152	NL	Bacteroidetes	Bacteroides_finegoldii	NO	NA
104	SRS018656.34945	NL	Bacteroidetes	Candidatus_bacteroides_timonensis	NO	NA
105	SRS020869.17121	NL	Bacteroidetes	Bacteroides_intestinalis	NO	NA
106	SRS011239.45377	NL	Bacteroidetes	Bacteroides_coprocola_CAG:162	NO	NA
107	SRS018656.100250	NL	Bacteroidetes	Bacteroides_nordii	NO	NA
108	SRS011452.30249	NL	Bacteroidetes	Bacteroidetes	NO	NA
109	SRS021948.204621	NL	Bacteroidetes	Bacteroidetes	NO	NA
110	SRS020869.249001	NL	Bacteroidetes	Bacteroidetes	NO	NA
111	SRS011134.333180	NL	Bacteroidetes	Bacteroidetes	NO	NA
112	SRS056519.10028	NL	Bacteroidetes	Bacteroidetes	NO	NA
113	SRS017307.212630	NL	Bacteroidetes	Bacteroidetes	NO	NA
114	SRS016095.87929	NL	Bacteroidetes	Bacteroidetes_fragment	NO	NA
115	SRS018656.108594	NL	Bacteroidetes	Bacteroidetes	NO	NA
116	SRS020233.379797	NL	Bacteroidetes	Bacteroidetes	NO	NA
117	SRS015133.10516	NL	Bacteroidetes	Bacteroidetes_fragment	NO	NA
118	SRS019397.48796	NL	Bacteroidetes	Bacteroidetes	NO	NA
119	SRS024435.60746	NL	Bacteroidetes	Bacteroidetes	NO	NA
120	SRS057717.67703	NL	Bacteroidetes	Bacteroidetes	NO	NA
121	SRS049900.8240	mL1,2	Bacteroidetes	_Bacteroides_sp.CAG:754	NO	NA
122	SRS056519.9840	mL1,2	Bacteroidetes	_Bacteroidetes	NO	NA
123	SRS013687.231718	mL1	Bacteroidetes	Bacteroides_multispecies	NO	NA
124	SRS020869.14863	mL1	Bacteroidetes	Bacteroidetes	NO	NA
125	SRS020869.254180	mL1	Bacteroidetes	Bacteroidetes	NO	NA
126	SRS049959.63877	mL1	Bacteroidetes	Bacteroidetes	NO	NA
127	SRS013800.181271	mL1	Bacteroidetes	Bacteroidetes	NO	NA
128	SRS017821.49250	mL2	Bacteroidetes	Bacteroidetes	NO	NA
129	SRS020869.55801	mL2	Bacteroidetes	Bacteroidetes	NO	NA
130	SRS011586.88897	L2	Bacteroidetes	Bacteroidetes_unconfirmed_sequence	NO	NA
131	SRS018656.37495	L2	Bacteroidetes	Candidatus_bacteroides_timonensis	NO	NA
132	SRS015190.42469	L2	Bacteroidetes	Candidates_bactericides_timonensis	NO	NA
133	SRS023914.223128	L2	Bacteroidetes	Bacteroides_stercoris	NO	NA
134	SRS049959.11650	L2	Bacteroidetes	Bacteroidetes_unconfirmed_sequence	NO	NA
135	SRS019267.93486	L2	Bacteroidetes	Bacteroidetes_fragment	NO	NA
136	SRS017433.24596	L2	Bacteroidetes	Bacteroidetes	NO	NA
137	SRS056259.118375	L2	Bacteroidetes	Bacteroidetes	NO	NA
138	SRS024435.10769	L2	Bacteroidetes	Bacteroidetes	NO	NA
139	SRS020233.333911	NC	Bacteroidetes	Bacteroidetes_fragment	NO	NA
140	SRS051031.100709	NL	Firmicutes	Clostridium_sp.CAG:75	NO	0.15
141	SRS052697.294668	NL	Firmicutes	Roseburia_sp.CAG:100	NO	0.07
142	SRS012273.107272	NL	Firmicutes	Fusicatenibacter	NO	0.01
143	SRS051031.173469	NL	Firmicutes	Clostridium_sp.CAG:253	NO	0.15
144	SRS017821.190781	NL	Firmicutes	Lachnospiraceae_bacterium_TF01	NO	0.13
145	SRS050422.79744	NL	Firmicutes	Fusicatenibacter_saccharivorans	NO	0.89
146	SRS015264.139063	NL	Firmicutes	Faecalibacterium_prausnitzii_L2	NO	0.86
147	SRS017307.32848	NL	Firmicutes	Faecalibacterium_prausnitzii	NO	0.43
148	SRS017521.57073	NL	Firmicutes	Faecalibacterium_sp.CAG:82	NO	0.39
149	SRS057717.13088	NL	Firmicutes	Ruminococcus_gnavus	NO	0.24
150	SRS015578.35375	NL	Firmicutes	Roseburia_inulinivorans	NO	1.02
151	SRS023176.71291	NL	Firmicutes	Lachnospiraceae_bacterium_7_1_58FAA	NO	0.03
152	SRS014923.34218	NL	Firmicutes	Faecalibacterium_sp.CAG:74	NO	0.68
153	SRS017103.228639	NL	Firmicutes	Ruminococcus_sp.CAG:77	NO	0.38
154	SRS015217.97161	NL	Firmicutes	Roseburia_hominis	NO	0.21
155	SRS019161.7410	NL	Firmicutes	Faecalibacterium_prausnitzii_SL3/3	NO	0.26
156	SRS050422.26053	NL	Firmicutes	Faecalibacterium_prausnitzii	NO	0.33
157	SRS024331.215647	NL	Firmicutes	Roseburia_inulinivorans	NO	0.06
158	SRS016954.181615	NL	Firmicutes	Roseburia_inulinivorans	NO	0.09
159	SRS014923.307745	NL	Firmicutes	Roseburia_hominis	NO	0.25
160	SRS015065.66511	NL	Firmicutes	Faecalibacterium_prausnitzii	NO	1.68
161	SRS015264.38260	NL	Firmicutes	Faecalibacterium_prausnitzii_L2	NO	0.06
162	SRS015663.18708	NL	Firmicutes	Faecalibacterium_prausnitzii	NO	0.2
163	SRS017103.192921	NL	Firmicutes	Clostridiales_bacterium_KLE1615	NO	0.22
164	SRS023176.32079	NL	Firmicutes	Ruminococcus_gnavus	NO	0.11
165	SRS016495.28558	NL	Firmicutes	Anaerotruncus_sp.CAG:528	NO	0.03
166	SRS023176.83150	NL	Firmicutes	Lachnospiraceae_bacterium_9_1_43BFAA	NO	0.33
167	SRS022071.228303	NL	Firmicutes	Firmicutes_bacterium_CAG:341	NO	0.08
168	SRS049712.200941	NL	Firmicutes	Eubacterium_sp.CAG:251	NO	0.17
169	SRS045004.190116	NL	Firmicutes	Eubacterium_sp.CAG:180	NO	1.45
170	SRS014923.1295	NL	Firmicutes	Clostridium_sp.CAG:217	NO	0.78
171	SRS015578.91631	NL	Firmicutes	Eubacterium_sp.CAG:_76	NO	0.24
172	SRS023176.73160	NL	Firmicutes	Lachnospiraceae_bacterium_9_1_43BFAA	NO	0.33
173	SRS023176.7378	NL	Firmicutes	Ruminococcus_gnavus	NO	0.1
174	SRS023176.5275	NL	Firmicutes	Ruminococcus_gnavus	NO	0.15
175	SRS015217.229301	NL	Firmicutes	Roseburia_hominis	NO	0.39
176	SRS011239.2499	NL	Firmicutes	Firmicutes_bacterium_CAG:475	NO	0.04
177	SRS024132.99137	NL	Firmicutes	Clostridium_sp.CAG:62	NO	0.38
178	SRS012273.319820	NL	Firmicutes	Subdoligranulum_sp.4_3_54A2FAA	NO	0.16
179	SRS011586.205727	NL	Firmicutes	Firmicutes_uncultured_bacterium_fragment	NO	0.05
180	SRS013951.108115	NL	Firmicutes	Firmicutes	NO	0.16
181	SRS024132.104031	NL	Firmicutes	Firmicutes	NO	0.17
182	SRS064276.161266	NL	Firmicutes	Firmicutes	NO	0.11
183	SRS015217.11114	NL	Firmicutes	Firmicutes	NO	0.04
184	SRS018351.57975	NL	Firmicutes	Firmicutes	NO	0.09
185	SRS020328.32922	NL	Firmicutes	Firmicutes	NO	0.85
186	SRS045645.174240	NL	Firmicutes	Firmicutes_fragment	NO	0
187	SRS011061.156348	NL	Firmicutes	Firmicutes_fragment	NO	0
188	SRS051031.146690	NL	Firmicutes	Firmicutes	NO	0.13
189	SRS015190.73379	NL	Firmicutes	Firmicutes	NO	1.36
190	SRS017521.23841	NL	Firmicutes	Firmicutes	NO	0.18
191	SRS014287.8565	NL	Firmicutes	Firmicutes	NO	0.63
192	SRS056259.8724	NL	Firmicutes	Firmicutes	NO	0.38
193	SRS024435.88193	NL	Firmicutes	Firmicutes	NO	0.02
194	SRS017521.296625	NL	Firmicutes	Firmicutes_fragment	NO	0.18
195	SRS015578.76196	NL	Firmicutes	Firmicutes	NO	1.33
196	SRS019601.65570	NL	Firmicutes	Firmicutes	NO	0.03
197	SRS020233.378352	NL	Firmicutes	Firmicutes	NO	0.16
198	SRS011586.67984	NL	Firmicutes	Firmicutes	NO	0.05
199	SRS017433.39923	NL	Firmicutes	Firmicutes	NO	0.47
200	SRS015578.244827	NL	Firmicutes	Firmicutes	NO	0.03
201	SRS014235.308239	NL	Firmicutes	Firmicutes_fragment	NO	0.02
202	SRS022609.316191	NL	Firmicutes	Firmicutes_fragment	NO	0.01
203	SRS055982.56993	NL	FIrmicutes	Firmicutes	NO	0.89
204	SRS021948.194172	NL	Firmicutes	Firmicutes_fragment	NO	0.17
205	SRS064276.279741	NL	Firmicutes	Firmicutes_fragment	NO	0.12
206	SRS052027.152578	NL	Firmicutes	Firmicutes	NO	0.12
207	SRS024132.318813	mL1	Firmicutes	Faecalibacterium_sp.CAG:74	NO	0.51
208	SRS011239.11144	mL1	Firmicutes	Faecalibacterium_prausnitzii	NO	0.72
209	SRS015217.92661	mL1	Firmicutes	Roseburia_hominis	NO	0.26
210	SRS054956.59831	mL1	Firmicutes	Roseburia_intestinalis	NO	0.47
211	SRS015854.61990	mL1	Firmicutes	Clostridium_sp.CAG:91	NO	0.01
212	SRS011405.139207	mL1	Firmicutes	Clostridium_sp.CAG:91	NO	0.04
213	SRS016335.280078	mL1	Firmicutes	Eubacterium_sp.CAG:115	NO	0.01
214	SRS011134.351238	mL1	Firmicutes	Firmicutes_bacterium_CAG:95	NO	0.08
215	SRS015578.88564	mL1	Firmicutes	Firmicutes	NO	0.76
216	SRS012902.38584	mL1	Firmicutes	Firmicutes	NO	0.01
217	SRS014923.117525	mL1	Firmicutes	Firmicutes	NO	0.22
218	SRS063985.92081	mL1	Firmicutes	Firmicutes	NO	0.2
219	SRS019582.130094	L1	Firmicutes	Clostridium_sp.CAG:307	NO	0.13
220	SRS023176.24667	L1	Firmicutes	Ruminococcus_gnavus	NO	0.16
221	SRS018351.29729	L1	Firmicutes	Faecalibacterium_prausnitzii	NO	0.13
222	SRS022071.224144	L1	Firmicutes	Faecalibacterium_prausnitzii	NO	1.61
223	SRS015578.80063	L1	Firmicutes	Eubacterium_sp.CAG:38	NO	0.17
224	SRS017191.58283	L1	Firmicutes	Eubacterium_sp.CAG:76	NO	0.37
225	SRS019601.110816	L1	Firmicutes	Eubacterium_eligens_CAG:72	NO	0.86
226	SRS024265.141092	L1	Firmicutes	Firmicutes	NO	0.35
227	SRS014979.79627	L1	Firmicutes	Firmicutes	NO	0.07
228	SRS011405.145603	L1	Firmicutes	Firmicutes	NO	0.71
229	SRS015217.202723	L2	Firmicutes	Dorea_longecatina	NO	0.5
230	SRS014923.103535	NL	Firmicutes	Faecalibacterium_sp.CAG:74	NO	NA
231	SRS013687.96337	NL	Firmicutes	Butyrivibrio_sp.CAG:318	NO	NA
232	SRS012273.106850	NL	Firmicutes	Fusicatenibacter	NO	NA
233	SRS020869.216543	NL	Firmicutes	Firmicutes_fragment	NO	NA
234	SRS017307.218563	NL	Firmicutes	Firmicutes	NO	NA
235	SRS019601.107807	NL	Firmicutes	Firmicutes	NO	NA
236	SRS013476.215840	NL	Firmicutes	Firmicutes_fragment	NO	NA
237	SRS024435.253488	NL	Firmicutes	Firmicutes_fragment	NO	NA
238	SRS023914.87176	NL	Firmicutes	Firmicutes	NO	NA
239	SRS014287.153454	NL	Firmicutes	Firmicutes_fragment	NO	NA
240	SRS077730.60690	NL	Firmicutes	Firmicutes_fragment	NO	NA
241	SRS063040.264469	NL	Firmicutes	Firmicutes_fragment	NO	NA
242	SRS023914.205103	NL	Firmicutes	Firmicutes	NO	NA
243	SRS017307.210466	NL	Firmicutes	Firmicutes	NO	NA
244	SRS016095.241000	NL	Firmicutes	Firmicutes_fragment	NO	NA
245	SRS017307.204178	NL	Firmicutes	Firmicutes	NO	NA
246	SRS017103.219270	NL	Firmicutes	Firmicutes_fragment	NO	NA
247	SRS015663.266489	NL	Firmicutes	Firmicutes	NO	NA
248	SRS057717.12790	NL	Firmicutes	Firmicutes	NO	NA
249	SRS016267.108985	mL1	Firmicutes	Firmicutes	NO	NA
250	SRS077730.142013	L1	Firmicutes	Firmicutes_uncultured_bacterium_fragment	NO	NA
251	SRS016267.92469	L1	Firmicutes	Firmicutes_uncultured_bacterium_fragment	NO	NA
252	SRS022609.165334	L1	Firmicutes	Firmicutes	NO	NA
253	SRS053335.69470	NC	Firmicutes	Firmicutes_fragment	NO	NA
254	SRS023176.66822	NC	Firmicutes	Firmicutes_fragment	NO	NA
255	SRS017191.56930	L1	Proteobacteria	Escherichia_coli	NO	3.33
256	SRS049959.116680	NL	unclear	unclear_classification	NO	0.08
257	SRS049995.245815	NL	unclear	unclear_classification	NO	0.1
258	SRS017701.165653	NL	unclear	unclear_classification	NO	0.04
259	SRS011586.85243	mL1	unclear	unclear	NO	0.02
260	SRS019161.247428	L1	unclear	unclear__fragment	NO	0.04
261	SRS062427.9527	L2	unclear	unclear	NO	0.04
262	SRS017433.55730	L2	unclear	unclear	NO	0.02
263	SRS048164.208543	L2	unclear	unclear	NO	0.18
264	SRS020328.178587	NC	unclear	unclear_fragment	NO	0.23
265	SRS017701.154589	NL	unclear	unclear_classification	NO	NA
266	SRS013476.22122	NL	unclear	unclear_classification	NO	NA
267	SRS017821.165554	mL1	unclear	unclear_fragment	NO	NA
268	SRS024075.141365	mL1	unclear	unclear	NO	NA
269	SRS011134.278894	mL1	unclear	unclear_fragment	NO	NA
270	SRS013476.24854	mL1	unclear	unclear__fragment	NO	NA
271	SRS011239.205837	mL1	unclear	unclear	NO	NA
272	SRS064276.138185	mL1	unclear	unclear	NO	NA
273	SRS014923.300030	L1	unclear	unclear	NO	NA
274	SRS047014.55007	L2	unclear	unclear	NO	NA
275	SRS045713.32377	NC	unclear	unclear_fragment	NO	NA
276	SRS011586.70098	mL2	Verrucomicrobia	Akkermansia_sp.CAG:344	NO	0.03
277	SRS019601.24033	mL2	Verrucomicrobia	Akkermansia_muciniphila	NO	0.93
278	SRS015217.3050	mL2	Verrucomicrobia	Akkermansia_sp.CAG:344	NO	NA
279	SRS018656.109612	mL2	Verrucomicrobia	Akkermansia_sp.KLE1797	NO	NA

## Sheet: Table S2
Table S2. List of representative LPS-producing bacteria within the Proteobacteria phylum.
Genus-Species	Phylum	Class	Order	Family
Zymomonas mobilis	Proteobacteria	α-proteobacteria	Sphingomonadales	Sphingomonadaceae
Acetobacter aceti	Proteobacteria	α-proteobacteria	Rhodospirillales	Acetobacteraceae
Vitreoscilla filiformis	Proteobacteria	β-proteobacteria	Neisseriales	Neisseriaceae
Bordetella pertussis	Proteobacteria	β-proteobacteria	Burkholderiales	Alcaligenaceae
Escherichia coli	Proteobacteria	γ-proteobacteria	Enterobacteriales	Enterobacteriaceae
Klebsiella pneumoniae	Proteobacteria	γ-proteobacteria	Enterobacteriales	Enterobacteriaceae
Salmonella enterica	Proteobacteria	γ-proteobacteria	Enterobacteriales	Enterobacteriaceae
Enterobacter cloacae	Proteobacteria	γ-proteobacteria	Enterobacteriales	Enterobacteriaceae
Vibrio cholerae	Proteobacteria	γ-proteobacteria	Vibrionales	Vibrionaceae
Xanthomonas campestris	Proteobacteria	γ-proteobacteria	Xanthomonadales	Xanthomonadaceae
Pantoea agglomerans	Proteobacteria	γ-proteobacteria	Enterobacteriales	Erwiniaceae
Haemophilus influenzae	Proteobacteria	γ-proteobacteria	Pasteurellales	Pasteurellaceae
Pseudomonas aeruginosa	Proteobacteria	γ-proteobacteria	Pseudomonadales	Pseudomonadaceae
Desulfovibrio piger	Proteobacteria	δ-proteobacteria	Desulfovibrionales	Desulfovibrionaceae
Helicobacter pylori	Proteobacteria	ε-proteobacteria	Campylobacterales	Helicobacteraceae
